# Supplementary material for: Pathogen infection and cholesterol deficiency activate the C. elegans p38 immune pathway through a TIR-1/SARM1 phase transition
Source: eLife. 2022 Jan 31;11:e74206. doi: 10.7554/eLife.74206 (PMC8923663; doi:10.7554/eLife.74206)
Supplement: Source data 1. [file elife-74206-data1.zip]

Archive with 79 entries (78 files):
- Raw and annotated gel and blot images 2 of 2/
- Raw and annotated gel and blot images 2 of 2/Fig. 2 - figure supplement 1I and 1J.pdf
- __MACOSX/Raw and annotated gel and blot images 2 of 2/._Fig. 2 - figure supplement 1I and 1J.pdf
- Raw and annotated gel and blot images 2 of 2/Fig. 4B alpha_tubulin_Annotated_Replicates#1-4.tif
- __MACOSX/Raw and annotated gel and blot images 2 of 2/._Fig. 4B alpha_tubulin_Annotated_Replicates#1-4.tif
- Raw and annotated gel and blot images 2 of 2/Fig. 2 - figure supplement 1G_Annotated.pdf
- __MACOSX/Raw and annotated gel and blot images 2 of 2/._Fig. 2 - figure supplement 1G_Annotated.pdf
- Raw and annotated gel and blot images 2 of 2/Fig. 4E Alpha tubulin_raw_Replicates#1-2.tif
- __MACOSX/Raw and annotated gel and blot images 2 of 2/._Fig. 4E Alpha tubulin_raw_Replicates#1-2.tif
- Raw and annotated gel and blot images 2 of 2/Fig. 2 - figure supplement 2B_Citrate_raw.png
- __MACOSX/Raw and annotated gel and blot images 2 of 2/._Fig. 2 - figure supplement 2B_Citrate_raw.png
- Raw and annotated gel and blot images 2 of 2/Fig. 4B Total-p38_Annotated_Replicates#1-4.tif
- __MACOSX/Raw and annotated gel and blot images 2 of 2/._Fig. 4B Total-p38_Annotated_Replicates#1-4.tif
- Raw and annotated gel and blot images 2 of 2/Fig. 2 - figure supplement 1I_raw.png
- __MACOSX/Raw and annotated gel and blot images 2 of 2/._Fig. 2 - figure supplement 1I_raw.png
- Raw and annotated gel and blot images 2 of 2/Fig. 4B Total-p38_raw_Replicates#1-4.tif
- __MACOSX/Raw and annotated gel and blot images 2 of 2/._Fig. 4B Total-p38_raw_Replicates#1-4.tif
- Raw and annotated gel and blot images 2 of 2/Fig. 2 - figure supplement 2B_PEG_raw.png
- __MACOSX/Raw and annotated gel and blot images 2 of 2/._Fig. 2 - figure supplement 2B_PEG_raw.png
- Raw and annotated gel and blot images 2 of 2/Fig. 4E Alpha tubulin_raw_Replicates#3-4.tif
- __MACOSX/Raw and annotated gel and blot images 2 of 2/._Fig. 4E Alpha tubulin_raw_Replicates#3-4.tif
- Raw and annotated gel and blot images 2 of 2/Fig. 4E Total-p38_raw_Replicates#3-4.tif
- __MACOSX/Raw and annotated gel and blot images 2 of 2/._Fig. 4E Total-p38_raw_Replicates#3-4.tif
- Raw and annotated gel and blot images 2 of 2/Fig. 2 - figure supplement 1G.pdf
- __MACOSX/Raw and annotated gel and blot images 2 of 2/._Fig. 2 - figure supplement 1G.pdf
- Raw and annotated gel and blot images 2 of 2/Fig. 2 - figure supplement 2C_Annotated.pdf
- __MACOSX/Raw and annotated gel and blot images 2 of 2/._Fig. 2 - figure supplement 2C_Annotated.pdf
- Raw and annotated gel and blot images 2 of 2/Fig. 2 - figure supplement 2A_PEG_raw.png
- __MACOSX/Raw and annotated gel and blot images 2 of 2/._Fig. 2 - figure supplement 2A_PEG_raw.png
- Raw and annotated gel and blot images 2 of 2/Fig. 2 - figure supplement 2D_NoAddition_raw.png
- __MACOSX/Raw and annotated gel and blot images 2 of 2/._Fig. 2 - figure supplement 2D_NoAddition_raw.png
- Raw and annotated gel and blot images 2 of 2/Fig. 2 - figure supplement 2D_PEG_raw.png
- __MACOSX/Raw and annotated gel and blot images 2 of 2/._Fig. 2 - figure supplement 2D_PEG_raw.png
- Raw and annotated gel and blot images 2 of 2/Fig. 2 - figure supplement 2A and 2B.pdf
- __MACOSX/Raw and annotated gel and blot images 2 of 2/._Fig. 2 - figure supplement 2A and 2B.pdf
- Raw and annotated gel and blot images 2 of 2/Fig. 2 - figure supplement 1I and 1J_Annotated.pdf
- __MACOSX/Raw and annotated gel and blot images 2 of 2/._Fig. 2 - figure supplement 1I and 1J_Annotated.pdf
- Raw and annotated gel and blot images 2 of 2/Fig. 2 - figure supplement 2D_Annotated.pdf
- __MACOSX/Raw and annotated gel and blot images 2 of 2/._Fig. 2 - figure supplement 2D_Annotated.pdf
- Raw and annotated gel and blot images 2 of 2/Fig. 2 - figure supplement 1J_raw.png
- __MACOSX/Raw and annotated gel and blot images 2 of 2/._Fig. 2 - figure supplement 1J_raw.png
- Raw and annotated gel and blot images 2 of 2/Fig. 2 - figure supplement 2C_Citrate_raw.png
- __MACOSX/Raw and annotated gel and blot images 2 of 2/._Fig. 2 - figure supplement 2C_Citrate_raw.png
- Raw and annotated gel and blot images 2 of 2/Fig. 4E Total-p38_raw_Replicates#1-2.tif
- __MACOSX/Raw and annotated gel and blot images 2 of 2/._Fig. 4E Total-p38_raw_Replicates#1-2.tif
- Raw and annotated gel and blot images 2 of 2/Fig. 2 - figure supplement 2C.pdf
- __MACOSX/Raw and annotated gel and blot images 2 of 2/._Fig. 2 - figure supplement 2C.pdf
- Raw and annotated gel and blot images 2 of 2/Fig. 2 - figure supplement 2A and 2B_Annotated.pdf
- __MACOSX/Raw and annotated gel and blot images 2 of 2/._Fig. 2 - figure supplement 2A and 2B_Annotated.pdf
- Raw and annotated gel and blot images 2 of 2/Fig. 2 - figure supplement 2C_PEG_raw.png
- __MACOSX/Raw and annotated gel and blot images 2 of 2/._Fig. 2 - figure supplement 2C_PEG_raw.png
- Raw and annotated gel and blot images 2 of 2/Fig. 4E Total-p38_Annotated_Replicates#1-2.jpg
- __MACOSX/Raw and annotated gel and blot images 2 of 2/._Fig. 4E Total-p38_Annotated_Replicates#1-2.jpg
- Raw and annotated gel and blot images 2 of 2/Fig. 4E phospho-p38_Annotated_Replicates#1-2.jpg
- __MACOSX/Raw and annotated gel and blot images 2 of 2/._Fig. 4E phospho-p38_Annotated_Replicates#1-2.jpg
- Raw and annotated gel and blot images 2 of 2/Fig. 4B phospho-p38_Annotated_Replicates#1-4.tif
- __MACOSX/Raw and annotated gel and blot images 2 of 2/._Fig. 4B phospho-p38_Annotated_Replicates#1-4.tif
- Raw and annotated gel and blot images 2 of 2/Fig. 4B alpha_tubulin_raw_Replicates#1-4.tif
- __MACOSX/Raw and annotated gel and blot images 2 of 2/._Fig. 4B alpha_tubulin_raw_Replicates#1-4.tif
- Raw and annotated gel and blot images 2 of 2/Fig. 2 - figure supplement 2D.pdf
- __MACOSX/Raw and annotated gel and blot images 2 of 2/._Fig. 2 - figure supplement 2D.pdf
- Raw and annotated gel and blot images 2 of 2/Fig. 4E phospho-p38_Annotated_Replicates#3-4.jpg
- __MACOSX/Raw and annotated gel and blot images 2 of 2/._Fig. 4E phospho-p38_Annotated_Replicates#3-4.jpg
- Raw and annotated gel and blot images 2 of 2/Fig. 2 - figure supplement 1G_raw.png
- __MACOSX/Raw and annotated gel and blot images 2 of 2/._Fig. 2 - figure supplement 1G_raw.png
- Raw and annotated gel and blot images 2 of 2/Fig. 4E phospho-p38_raw_Replicates#3-4.tif
- __MACOSX/Raw and annotated gel and blot images 2 of 2/._Fig. 4E phospho-p38_raw_Replicates#3-4.tif
- Raw and annotated gel and blot images 2 of 2/Fig. 4E Total-p38_Annotated_Replicates#3-4.jpg
- __MACOSX/Raw and annotated gel and blot images 2 of 2/._Fig. 4E Total-p38_Annotated_Replicates#3-4.jpg
- Raw and annotated gel and blot images 2 of 2/Fig. 2 - figure supplement 2A_Citrate_raw.png
- __MACOSX/Raw and annotated gel and blot images 2 of 2/._Fig. 2 - figure supplement 2A_Citrate_raw.png
- Raw and annotated gel and blot images 2 of 2/Fig. 4B phospho-p38_raw_Replicates#1-4.tif
- __MACOSX/Raw and annotated gel and blot images 2 of 2/._Fig. 4B phospho-p38_raw_Replicates#1-4.tif
- Raw and annotated gel and blot images 2 of 2/Fig. 4E Alpha tubulin_Annotated_Replicates#3-4.jpg
- __MACOSX/Raw and annotated gel and blot images 2 of 2/._Fig. 4E Alpha tubulin_Annotated_Replicates#3-4.jpg
- Raw and annotated gel and blot images 2 of 2/Fig. 4E Alpha tubulin_Annotated_Replicates#1-2.jpg
- __MACOSX/Raw and annotated gel and blot images 2 of 2/._Fig. 4E Alpha tubulin_Annotated_Replicates#1-2.jpg
- Raw and annotated gel and blot images 2 of 2/Fig. 4E phospho-p38_raw_Replicates#1-2.jpg
- __MACOSX/Raw and annotated gel and blot images 2 of 2/._Fig. 4E phospho-p38_raw_Replicates#1-2.jpg
