# Supplementary material for: Pathogen infection and cholesterol deficiency activate the C. elegans p38 immune pathway through a TIR-1/SARM1 phase transition
Source: eLife. 2022 Jan 31;11:e74206. doi: 10.7554/eLife.74206 (PMC8923663; doi:10.7554/eLife.74206)
Supplement: Source data 2. [file elife-74206-data2.zip]

Archive with 62 entries (61 files):
- Raw and annotated gel and blot images 1 of 2/
- __MACOSX/._Raw and annotated gel and blot images 1 of 2
- Raw and annotated gel and blot images 1 of 2/Fig. 1E Total-p38_raw_Replicate#3.tif
- __MACOSX/Raw and annotated gel and blot images 1 of 2/._Fig. 1E Total-p38_raw_Replicate#3.tif
- Raw and annotated gel and blot images 1 of 2/.DS_Store
- __MACOSX/Raw and annotated gel and blot images 1 of 2/._.DS_Store
- Raw and annotated gel and blot images 1 of 2/Fig. 1E Total-p38_raw_Replicate#2.tif
- __MACOSX/Raw and annotated gel and blot images 1 of 2/._Fig. 1E Total-p38_raw_Replicate#2.tif
- Raw and annotated gel and blot images 1 of 2/Fig. 1 - figure supplement 1A Alpha tubulin_raw.tif
- __MACOSX/Raw and annotated gel and blot images 1 of 2/._Fig. 1 - figure supplement 1A Alpha tubulin_raw.tif
- Raw and annotated gel and blot images 1 of 2/Fig. 1 - figure supplement 1A FLAG_Annotated.tiff
- __MACOSX/Raw and annotated gel and blot images 1 of 2/._Fig. 1 - figure supplement 1A FLAG_Annotated.tiff
- Raw and annotated gel and blot images 1 of 2/Fig. 1 - figure supplement 1A FLAG_raw.tif
- __MACOSX/Raw and annotated gel and blot images 1 of 2/._Fig. 1 - figure supplement 1A FLAG_raw.tif
- Raw and annotated gel and blot images 1 of 2/Fig. 1E Total-p38_raw_Replicate#1.tif
- __MACOSX/Raw and annotated gel and blot images 1 of 2/._Fig. 1E Total-p38_raw_Replicate#1.tif
- Raw and annotated gel and blot images 1 of 2/Fig. 2J and 2K_Annotated.pdf
- __MACOSX/Raw and annotated gel and blot images 1 of 2/._Fig. 2J and 2K_Annotated.pdf
- Raw and annotated gel and blot images 1 of 2/Fig. 1E phospho-p38_Annotated_Replicate#3.jpg
- __MACOSX/Raw and annotated gel and blot images 1 of 2/._Fig. 1E phospho-p38_Annotated_Replicate#3.jpg
- Raw and annotated gel and blot images 1 of 2/Fig. 1E phospho-p38_Annotated_Replicate#2.jpg
- __MACOSX/Raw and annotated gel and blot images 1 of 2/._Fig. 1E phospho-p38_Annotated_Replicate#2.jpg
- Raw and annotated gel and blot images 1 of 2/Fig. 1 - figure supplement 1A Alpha tubulin_Annotated.tiff
- __MACOSX/Raw and annotated gel and blot images 1 of 2/._Fig. 1 - figure supplement 1A Alpha tubulin_Annotated.tiff
- Raw and annotated gel and blot images 1 of 2/Fig. 2H_Annotated.pdf
- __MACOSX/Raw and annotated gel and blot images 1 of 2/._Fig. 2H_Annotated.pdf
- Raw and annotated gel and blot images 1 of 2/Fig. 1E phospho-p38_Annotated_Replicate#1.jpg
- __MACOSX/Raw and annotated gel and blot images 1 of 2/._Fig. 1E phospho-p38_Annotated_Replicate#1.jpg
- Raw and annotated gel and blot images 1 of 2/Fig. 1E Alpha tubulin_Annotated_Replicate#3.jpg
- __MACOSX/Raw and annotated gel and blot images 1 of 2/._Fig. 1E Alpha tubulin_Annotated_Replicate#3.jpg
- Raw and annotated gel and blot images 1 of 2/Fig. 1E Alpha tubulin_raw_Replicate#1.tif
- __MACOSX/Raw and annotated gel and blot images 1 of 2/._Fig. 1E Alpha tubulin_raw_Replicate#1.tif
- Raw and annotated gel and blot images 1 of 2/Fig. 1E Total-p38_Annotated_Replicate#1.jpg
- __MACOSX/Raw and annotated gel and blot images 1 of 2/._Fig. 1E Total-p38_Annotated_Replicate#1.jpg
- Raw and annotated gel and blot images 1 of 2/Fig. 1E Alpha tubulin_Annotated_Replicate#2.jpg
- __MACOSX/Raw and annotated gel and blot images 1 of 2/._Fig. 1E Alpha tubulin_Annotated_Replicate#2.jpg
- Raw and annotated gel and blot images 1 of 2/Fig. 2H.pdf
- __MACOSX/Raw and annotated gel and blot images 1 of 2/._Fig. 2H.pdf
- Raw and annotated gel and blot images 1 of 2/Fig. 1E Alpha tubulin_raw_Replicate#2.tif
- __MACOSX/Raw and annotated gel and blot images 1 of 2/._Fig. 1E Alpha tubulin_raw_Replicate#2.tif
- Raw and annotated gel and blot images 1 of 2/Fig. 1E Total-p38_Annotated_Replicate#2.jpg
- __MACOSX/Raw and annotated gel and blot images 1 of 2/._Fig. 1E Total-p38_Annotated_Replicate#2.jpg
- Raw and annotated gel and blot images 1 of 2/Fig. 1E Total-p38_Annotated_Replicate#3.jpg
- __MACOSX/Raw and annotated gel and blot images 1 of 2/._Fig. 1E Total-p38_Annotated_Replicate#3.jpg
- Raw and annotated gel and blot images 1 of 2/Fig. 1E Alpha tubulin_raw_Replicate#3.tif
- __MACOSX/Raw and annotated gel and blot images 1 of 2/._Fig. 1E Alpha tubulin_raw_Replicate#3.tif
- Raw and annotated gel and blot images 1 of 2/Fig. 1E Alpha tubulin_Annotated_Replicate#1.jpg
- __MACOSX/Raw and annotated gel and blot images 1 of 2/._Fig. 1E Alpha tubulin_Annotated_Replicate#1.jpg
- Raw and annotated gel and blot images 1 of 2/Fig. 2H_raw.png
- __MACOSX/Raw and annotated gel and blot images 1 of 2/._Fig. 2H_raw.png
- Raw and annotated gel and blot images 1 of 2/Fig. 2J_raw.png
- __MACOSX/Raw and annotated gel and blot images 1 of 2/._Fig. 2J_raw.png
- Raw and annotated gel and blot images 1 of 2/Fig. 2J and 2K.pdf
- __MACOSX/Raw and annotated gel and blot images 1 of 2/._Fig. 2J and 2K.pdf
- Raw and annotated gel and blot images 1 of 2/Fig. 1E phospho-p38_raw_Replicate#3.tif
- __MACOSX/Raw and annotated gel and blot images 1 of 2/._Fig. 1E phospho-p38_raw_Replicate#3.tif
- Raw and annotated gel and blot images 1 of 2/Fig. 1E phospho-p38_raw_Replicate#2.tif
- __MACOSX/Raw and annotated gel and blot images 1 of 2/._Fig. 1E phospho-p38_raw_Replicate#2.tif
- Raw and annotated gel and blot images 1 of 2/Fig. 1E phospho-p38_raw_Replicate#1.tif
- __MACOSX/Raw and annotated gel and blot images 1 of 2/._Fig. 1E phospho-p38_raw_Replicate#1.tif
- Raw and annotated gel and blot images 1 of 2/Fig. 2K_raw.png
- __MACOSX/Raw and annotated gel and blot images 1 of 2/._Fig. 2K_raw.png
